# Supplementary material for: An mRNA-Based Multiple Antigenic Gene Expression System Delivered by Engineered Salmonella for Severe Fever with Thrombocytopenia Syndrome and Assessment of Its Immunogenicity and Protection Using a Human DC-SIGN-Transduced Mouse Model
Source: Pharmaceutics. 2023 Apr 26;15(5):1339. doi: 10.3390/pharmaceutics15051339 (PMC10222543; doi:10.3390/pharmaceutics15051339)
Supplement: Supplementary file 1 [file pharmaceutics-15-01339-s001.zip]

Archive with 1 entries (1 files):
- pharmaceutics-2310117-supplementary.pdf
